# Supplementary material for: Poor supply chain management and stock-outs of point-of-care diagnostic tests in Upper East Region’s primary healthcare clinics, Ghana
Source: PLoS One. 2019 Feb 27;14(2):e0211498. doi: 10.1371/journal.pone.0211498 (PMC6392218; doi:10.1371/journal.pone.0211498)
Supplement: S1 Dataset — (XLSX) [file pone.0211498.s003.xlsx]

## Sheet: ABC
District name	Clinic type	Clinic name	Ownership	Respondent	Distance to the nearest clinic/hospital	ANC attendance/month	Availability of personnel for POC managemeny	Present of an updated POC list	Documents expiring dates	Document inventory levels	Document unexplained losses	Availability storage space	Availability of inventory book	Availability stock or bin cards	Availability of monthly consumption records	Set minimum and maximum stock levels	Availability of expired POC test	Compiled list of expired POC tests	Score (%) for inventory management	Affordable	Sensitive	Specific	User-friendly	Rapid	Robust	Equipment-free	Suitable for ANC screening	Score (%) for POC selection	Requisition interval	Supply duration (days)	Timely supply of diag2stics	Check delivery form/book that came with supplies	Check for difference	Ask delivery person to 2te differeces	Ask delivery person to sign to before leaving the facility	Document delivery information in a ledger book	Keep inventory forms and requisition book in a safe place	Document differences	Score (%) for distribution	Users train to use existing diag2stics	Availability of SOPP for each test	Availability of SOPP for safe disposal of used test kit	Score (%) Human resource capacity	Total SCM score (%)	SCM Rating	Haemoglobin test	HB test in medical in medical store	Blood glucose test	BG test in medical in medical store
1	1	1	2	1	9	52	1	1	2	1	2	1	1	1	1	1	2	2	80	1	1	1	1	1	1	2	1	87.5	Weekly	1	1	1	1	1	1	1	1	1	100	1	1	1	100	91.88	1	52	2	0	2
1	1	2	1	2	8	130	1	1	2	1	2	1	1	1	2	2	2	2	60	1	1	1	1	1	1	1	1	100	Monthly	7	1	1	1	1	1	1	1	1	100	1	1	1	100	90	1	32	2	50	2
1	1	3	1	3	8	10	1	1	2	2	2	2	1	1	2	2	2	2	40	1	2	2	1	1	1	1	1	75	Weekly	1	1	1	1	1	1	2	1	1	87.5	1	1	1	100	75.63	2	0	2	0	2
1	2	4	1	4	9	14	1	1	2	2	2	2	1	2	2	2	1	2	30	1	1	1	1	1	1	1	1	100	Monthly	1	1	1	1	1	1	2	1	1	87.5	1	1	1	100	79.38	2	0	2	0	2
1	1	5	1	1	3.2	55	1	1	2	1	2	1	1	1	1	2	1	2	70	1	2	1	1	1	1	1	1	87.5	Monthly	1	1	1	1	1	1	1	1	1	100	1	1	1	100	89.38	2	0	2	0	2
1	2	6	1	4	5	4	1	1	2	2	2	1	1	2	2	2	1	2	40	1	2	2	1	1	1	1	1	75	Monthly	1	1	1	1	2	1	1	1	1	87.5	1	1	1	100	75.63	2	0	2	0	2
1	1	7	1	1	5	55	1	1	2	2	2	1	1	2	2	2	1	2	40	1	1	1	1	1	1	1	1	100	Monthly	7	2	1	1	1	1	2	1	1	75	1	2	1	66.7	70.43	2	0	2	0	2
1	2	8	1	4	9	25	1	1	2	2	2	2	1	1	2	2	2	2	40	1	1	2	1	1	1	1	1	87.5	Monthly	1	1	1	1	1	1	2	1	1	87.5	1	2	1	66.7	70.48	2	0	2	0	2
1	1	9	1	1	10	185	1	1	2	2	2	1	1	1	2	2	2	2	50	1	2	1	1	1	1	2	1	75	Quaterly	7	2	1	1	1	1	1	1	1	87.5	1	1	1	100	78.13	2	0	2	0	2
1	2	10	1	4	10	12	1	1	2	2	2	1	1	2	2	2	1	2	40	1	1	2	1	1	1	1	1	87.5	Monthly	1	1	1	1	1	1	1	1	1	100	1	1	1	100	81.88	2	0	2	0	2
1	2	11	1	4	4	25	1	1	2	2	2	1	1	1	1	2	2	2	60	1	2	1	1	1	1	2	1	75	Monthly	1	1	1	1	1	1	2	1	1	87.5	1	2	2	33.3	63.95	2	0	2	0	2
1	2	12	1	1	15.5	80	1	1	2	2	2	2	1	1	2	2	1	2	40	1	1	2	1	1	1	1	1	87.5	Monthly	3	2	1	1	1	1	2	1	1	75	1	2	2	33.3	58.95	2	0	2	0	2
1	2	13	1	1	13	43	1	1	2	1	2	2	1	1	2	2	2	2	50	1	1	2	1	1	1	2	1	75	Monthly	1	1	1	1	1	1	1	1	1	100	1	1	1	100	81.25	2	0	2	0	2
2	1	14	1	1	31	300	1	1	2	1	1	1	1	1	1	2	2	2	80	1	1	1	1	1	1	2	1	87.5	Monthly	1	1	1	1	1	1	1	1	1	100	1	1	1	100	91.88	1	26	2	15	2
2	1	15	1	1	46	100	1	1	2	2	1	1	1	1	2	2	1	2	60	1	1	2	1	1	1	2	1	75	Monthly	2	1	1	1	1	1	1	1	1	100	1	1	1	100	83.75	2	0	2	0	2
2	2	16	1	4	38	21	1	1	2	2	2	2	1	1	1	2	1	1	50	1	1	1	1	1	1	1	1	100	Monthly	1	1	1	1	1	1	2	1	1	87.5	1	1	1	100	84.38	2	0	2	0	2
2	1	17	1	1	1	110	1	1	2	2	2	2	2	2	2	2	2	2	20	1	1	2	1	1	1	1	1	87.5	Monthly	1	1	1	1	1	1	2	2	1	75	1	1	1	100	70.63	2	0	2	0	2
2	1	18	2	1	14.5	130	1	1	2	1	1	1	1	1	1	2	2	2	80	1	1	1	1	1	1	1	1	100	Weekly	1	1	1	1	1	1	1	1	1	100	1	1	1	100	95	1	50	2	0	2
2	2	19	1	4	24	70	1	1	2	2	2	1	1	1	2	2	2	2	50	1	1	1	1	1	1	2	1	87.5	Monthly	1	1	1	1	1	1	2	2	1	75	1	1	1	100	78.13	2	0	2	0	2
2	1	20	1	1	2.4	15	1	1	2	2	2	2	1	1	2	2	2	2	40	1	2	2	1	1	1	1	1	75	Monthly	7	2	1	1	1	1	1	1	1	87.5	1	1	1	100	75.63	2	0	2	0	2
2	2	21	1	1	8.1	15	1	1	2	2	2	2	1	1	2	2	1	2	40	1	1	2	1	1	1	2	1	75	Monthly	7	2	1	1	1	1	2	1	1	75	1	1	1	100	72.5	2	0	2	0	2
2	2	22	1	1	10	65	1	1	2	2	2	2	1	1	2	2	2	2	40	1	1	1	1	1	1	2	1	87.5	Monthly	1	1	1	1	1	1	2	1	1	87.5	1	1	1	100	78.75	2	0	2	0	2
2	1	23	1	1	23	150	1	1	2	2	2	1	1	1	1	2	2	2	60	1	1	1	1	1	1	2	1	87.5	Monthly	1	1	1	1	1	1	1	1	1	100	1	1	1	100	86.88	2	0	2	0	2
3	2	24	1	1	6	13	1	1	2	2	2	1	2	2	2	2	2	2	30	1	1	1	1	1	1	1	1	100	Monthly	1	1	1	1	1	1	1	1	1	100	1	1	1	100	82.5	2	0	2	0	2
3	1	25	1	1	32	50	1	1	2	2	2	1	1	1	2	2	1	2	50	1	1	1	1	1	1	1	1	100	Quaterly	1	1	1	1	1	1	1	1	1	100	1	1	2	66.7	79.18	2	0	2	0	2
3	1	26	1	2	32	51	1	1	1	1	1	1	1	1	1	2	2	2	90	1	1	1	1	1	1	1	1	100	Monthly	1	1	1	1	1	1	1	1	1	100	1	1	1	100	97.5	1	50	2	0	2
3	2	27	1	1	5	15	1	1	2	2	2	2	1	2	2	2	2	2	30	1	1	2	1	1	1	1	1	87.5	Monthly	1	1	1	1	1	1	1	1	1	100	1	2	1	66.7	71.05	2	0	2	0	2
3	2	28	1	1	3	50	1	1	2	2	2	2	1	1	1	2	2	2	50	1	1	1	1	1	1	1	1	100	Monthly	1	1	1	1	1	1	1	1	1	100	1	1	1	100	87.5	2	0	2	0	2
3	1	29	2	2	13	100	1	1	2	2	2	1	1	1	1	1	2	2	70	1	1	1	1	1	1	1	1	100	Monthly	2	1	1	1	1	1	1	1	1	100	1	1	1	100	92.5	1	40	2	0	2
3	2	30	1	4	35	5	1	1	2	2	2	2	2	2	2	2	1	2	20	1	1	1	1	1	1	1	1	100	Monthly	1	1	1	1	1	1	1	1	1	100	1	1	2	66.7	71.68	2	0	2	0	2
3	2	31	1	1	12	80	1	1	2	2	2	2	2	1	2	1	1	1	40	1	2	1	1	1	1	1	1	87.5	Monthly	1	1	1	1	1	1	1	1	1	100	1	1	1	100	81.88	2	0	2	0	2
4	1	32	2	2	25	40	1	1	1	1	1	1	1	1	1	2	2	2	90	1	1	1	1	1	1	1	1	100	Monthly	2	2	1	1	1	1	1	1	1	87.5	1	1	1	100	94.38	1	31	2	23	2
4	1	33	1	1	20	130	1	1	2	1	2	1	1	1	2	2	1	2	60	1	1	1	1	1	1	1	1	100	Monthly	1	1	1	1	1	1	1	1	1	100	1	1	1	100	90	1	25	2	50	2
4	2	34	1	4	28	12	1	2	2	2	2	1	2	1	2	2	1	1	30	1	1	1	2	1	1	2	1	75	Monthly	1	1	1	1	2	1	1	1	1	87.5	1	1	1	100	73.13	2	0	2	0	2
4	2	35	1	3	24	8	1	1	2	2	2	2	2	2	1	2	2	2	30	1	1	2	1	1	1	1	1	87.5	Monthly	1	1	1	1	1	1	1	1	1	100	1	1	2	66.7	71.05	2	0	2	0	2
4	2	36	1	4	8	8	1	2	2	2	2	2	2	1	2	2	2	2	20	1	1	1	1	1	1	1	1	100	Quaterly	1	1	1	1	1	1	1	1	1	100	1	1	2	66.7	71.68	2	0	2	0	2
4	2	37	1	4	5	5	1	1	2	2	2	2	2	2	2	2	2	2	20	1	1	1	1	1	1	1	1	100	Monthly	1	1	1	1	1	1	1	1	1	100	1	1	2	66.7	71.68	2	0	2	0	2
4	2	38	1	1	6	40	1	2	2	2	2	2	1	1	2	2	2	2	30	1	1	1	1	1	1	1	1	100	Monthly	1	1	1	1	1	1	1	1	1	100	1	1	2	66.7	74.18	2	0	2	0	2
4	2	39	1	1	25	20	1	2	2	2	2	1	1	1	2	2	2	2	40	1	1	1	1	1	1	1	1	100	Monthly	1	1	1	1	1	1	1	1	1	100	1	1	2	66.7	81.68	2	0	2	0	2
4	2	40	1	4	25	10	1	2	2	2	2	2	1	1	2	2	2	2	30	1	1	1	1	1	1	1	1	100	Monthly	1	1	1	1	2	2	2	1	1	62.5	1	1	2	66.7	64.8	2	0	2	0	2
4	2	41	1	4	30	10	1	2	2	2	2	2	1	1	2	2	2	2	30	1	1	1	1	1	1	1	1	100	Monthly	1	1	1	1	1	1	1	1	1	100	1	1	2	66.7	74.18	2	0	2	0	2
5	1	42	1	1	32	180	1	1	2	1	1	2	1	1	2	2	2	2	60	1	1	1	1	1	1	1	1	100	Monthly	1	1	1	1	1	1	1	1	1	100	1	1	2	66.7	81.68	2	0	2	25	2
5	2	43	1	4	40	15	1	1	2	2	2	2	1	2	2	2	2	2	30	1	1	1	1	1	1	1	1	100	Monthly	1	1	1	1	1	1	1	1	1	100	1	1	1	100	82.5	2	0	2	0	2
5	2	44	1	4	35	3	1	1	2	2	2	2	1	1	2	2	1	1	40	1	1	1	1	1	1	1	1	100	Monthly	1	1	1	1	1	1	1	1	1	100	1	1	2	66.7	81.68	2	0	2	0	2
5	1	45	2	1	15	35	1	2	2	2	2	1	1	1	1	2	2	2	50	1	1	1	1	1	1	1	1	100	Monthly	1	1	1	1	1	1	1	1	1	100	1	1	2	66.7	84.18	2	0	2	0	2
5	2	46	1	4	6	20	1	2	2	2	2	1	2	1	2	2	2	2	30	1	2	2	1	1	1	1	1	75	Monthly	1	1	1	1	1	1	1	1	1	100	1	2	1	66.7	67.93	2	0	2	0	2
6	2	47	1	1	32	100	1	1	2	2	2	1	1	1	2	2	1	1	50	1	1	1	1	1	1	1	1	100	Monthly	1	1	1	1	1	1	1	1	1	100	1	1	2	66.7	79.18	2	0	2	0	2
6	2	48	1	1	25	30	1	1	2	2	2	1	2	1	2	2	2	2	40	1	1	1	1	1	1	1	1	100	Monthly	1	1	1	1	1	1	1	1	1	100	1	1	1	100	85	2	0	2	0	2
6	1	49	1	1	32	55	1	1	2	1	1	1	1	1	2	2	1	1	70	1	1	1	1	1	1	1	1	100	Monthly	1	1	1	1	1	1	1	1	1	100	1	2	1	66.7	84.18	2	0	2	0	2
6	2	50	1	4	35	10	1	1	2	2	2	1	2	1	1	2	2	2	50	1	1	1	1	1	1	1	1	100	Monthly	1	1	1	1	1	1	1	1	1	100	2	1	1	66.7	84.18	2	0	2	0	2
6	2	51	1	1	54	25	1	1	1	1	1	1	2	1	1	2	2	2	80	1	1	1	1	1	1	1	1	100	Monthly	1	1	1	1	1	1	1	1	1	100	1	1	2	66.7	86.68	2	0	2	0	2
7	1	52	1	1	0.3	200	1	1	2	1	1	1	1	1	1	2	2	2	80	1	1	1	2	1	1	1	1	87.5	Monthly	14	2	1	1	1	1	1	1	1	87.5	1	1	1	100	88.75	2	0	2	0	2
7	1	53	2	1	15.4	205	1	1	2	1	2	1	1	1	2	2	1	1	60	1	1	1	2	1	1	1	1	87.5	Monthly	14	2	1	1	1	1	1	1	1	87.5	1	1	1	100	83.75	2	0	2	0	2
7	1	54	2	4	10.3	50	1	2	2	2	2	1	1	1	2	2	2	2	40	1	1	1	1	1	1	1	1	100	Monthly	1	1	1	1	1	1	2	1	1	87.5	1	1	1	100	81.88	2	0	2	0	2
7	2	55	1	4	15.3	20	1	1	2	2	2	2	2	2	2	2	1	2	20	1	1	1	1	1	1	1	1	100	Quaterly	1	1	1	1	1	1	1	1	1	100	1	2	1	66.7	71.68	2	0	2	0	2
7	2	56	1	4	15.3	20	1	1	1	1	1	1	1	1	2	2	1	1	80	1	1	1	1	1	1	1	1	100	Bi-monthly	1	1	1	1	1	1	1	1	1	100	1	2	2	33.3	78.33	2	0	2	0	2
7	2	57	1	4	20.8	15	1	2	1	1	1	2	1	1	2	2	1	1	60	1	1	1	1	1	1	1	1	100	Monthly	1	1	1	1	1	1	1	1	1	100	1	2	2	33.3	73.33	2	0	2	0	2
7	2	58	1	4	15.3	40	1	1	1	1	1	2	2	1	2	2	1	1	60	1	1	1	1	1	1	1	1	100	Monthly	1	1	1	1	1	1	1	1	1	100	1	2	2	33.3	73.33	2	0	2	0	2
7	1	59	1	1	26.3	170	1	2	2	2	2	1	2	2	2	2	2	2	20	1	1	1	1	1	1	1	1	100	Monthly	1	1	1	1	1	1	1	1	1	100	1	2	1	66.7	71.68	2	0	2	54	2
7	2	60	1	1	8.3	38	1	2	2	1	1	2	1	1	1	2	2	2	60	1	1	1	1	1	1	1	1	100	Quaterly	1	1	1	1	1	1	1	1	1	100	1	2	1	66.7	81.68	2	1	2	0	2
7	2	61	1	4	13.6	20	1	1	2	1	1	1	1	1	2	2	1	1	70	1	1	1	1	1	1	1	1	100	Monthly	1	1	1	1	1	1	1	1	1	100	1	2	1	66.7	84.18	2	0	2	0	2
7	2	62	1	1	22.3	70	1	1	1	1	2	1	1	1	2	2	1	1	70	1	1	1	1	1	1	1	1	100	Monthly	1	1	1	1	1	1	1	1	1	100	1	1	2	66.7	84.18	2	50	2	0	2
7	1	63	1	1	21.5	130	1	1	2	1	1	1	1	1	2	2	1	1	70	1	1	1	1	1	1	1	1	100	Bi-monthly	1	1	1	1	1	1	1	2	1	87.5	1	1	1	100	89.38	2	5	2	0	2
7	1	64	1	1	15.8	90	1	1	2	1	2	1	1	1	2	2	1	2	60	1	1	1	2	1	1	1	1	87.5	Monthly	1	1	1	1	1	1	2	1	2	75	1	1	1	100	80.63	2	0	2	0	2
7	1	65	1	1	5.5	40	1	2	2	1	2	2	1	1	2	2	1	1	40	1	1	2	1	1	1	1	1	87.5	Quaterly	1	1	1	1	1	1	2	2	2	62.5	1	2	1	66.7	64.18	2	3	2	0	2
7	2	66	1	1	18.3	20	1	2	2	1	2	2	1	1	2	2	2	2	40	1	1	1	1	1	1	1	1	100	Monthly	1	1	1	1	1	1	2	1	1	87.5	1	1	1	100	81.88	2	0	2	0	2
7	2	67	1	1	20	100	1	1	2	1	1	1	1	1	2	2	1	2	70	1	1	1	1	1	1	1	1	100	Quaterly	1	1	1	1	1	1	2	1	1	87.5	1	1	1	100	89.38	2	8	2	0	2
8	1	68	1	1	14	360	1	1	2	2	2	2	1	1	1	2	2	2	50	1	1	2	2	1	1	1	1	75	Monthly	1	1	1	1	1	1	2	1	2	75	1	1	1	100	75	2	0	2	50	2
9	2	69	1	1	7.2	20	1	1	2	2	2	2	1	1	2	2	1	2	40	1	2	2	1	1	1	1	1	75	Monthly	1	1	1	1	1	1	1	1	1	100	1	1	1	100	78.75	2	0	2	0	2
9	2	70	1	1	11.9	25	1	1	2	2	2	2	1	1	2	2	1	2	40	1	1	1	2	1	1	2	1	75	Monthly	1	1	1	1	1	1	1	1	1	100	1	1	1	100	78.75	2	0	2	0	2
8	1	71	1	1	12	160	1	1	2	2	2	2	2	1	1	2	2	2	40	1	1	1	1	1	1	1	1	100	Monthly	7	2	1	1	1	1	1	1	1	87.5	1	1	1	100	81.88	2	0	2	0	2
8	2	72	1	1	10.9	22	1	1	2	2	2	1	1	1	2	2	1	1	50	1	2	2	1	1	1	1	1	75	Monthly	1	1	1	1	1	1	1	1	1	100	1	1	1	100	81.25	2	2	2	0	2
8	2	73	1	4	19	12	1	1	2	2	2	1	1	1	2	2	1	2	50	1	1	1	1	1	1	2	1	87.5	Monthly	1	1	1	1	1	1	2	1	2	75	2	1	1	66.7	69.8	2	0	2	0	2
9	2	74	1	1	10.6	51	1	1	2	2	2	2	1	1	2	2	2	2	40	1	1	2	1	1	1	2	1	75	Monthly	7	1	1	1	1	1	1	1	1	100	1	1	1	100	78.75	2	0	2	0	2
9	2	75	1	1	4.4	35	1	1	2	2	2	2	1	1	2	2	2	2	40	1	1	1	1	1	1	1	1	100	Monthly	7	2	1	1	1	1	1	1	1	87.5	1	2	1	66.7	73.55	2	0	2	0	2
9	1	76	1	1	7.4	90	1	1	2	2	2	2	1	1	2	2	2	2	40	1	1	2	1	1	1	1	1	87.5	Monthly	1	1	1	1	1	1	1	1	1	100	1	1	2	66.7	73.55	2	0	2	0	2
10	1	77	1	1	16	50	1	1	2	2	2	1	1	1	2	2	2	2	50	1	1	1	1	1	1	1	1	100	Quaterly	7	1	1	1	1	1	1	1	1	100	1	1	1	100	87.5	2	0	2	0	2
10	2	78	1	1	14	49	1	1	1	1	1	1	1	1	1	2	2	2	90	1	1	1	1	1	1	1	1	100	Monthly	1	1	1	1	1	1	2	1	1	87.5	1	1	1	100	94.38	1	47	2	0	2
10	1	79	1	1	17	180	1	1	1	1	1	1	1	1	1	2	2	2	90	1	1	1	1	1	1	1	1	100	Quaterly	2	1	1	1	1	1	1	1	1	100	1	1	1	100	97.5	1	60	2	0	2
11	2	80	1	1	15	140	1	1	1	1	2	1	1	1	2	2	2	2	70	1	1	1	1	1	1	1	1	100	Monthly	1	1	1	1	1	1	1	1	1	100	1	2	1	100	92.5	1	42	2	0	2
11	1	81	1	1	25	60	1	1	1	1	2	1	1	1	1	2	1	2	80	1	1	1	1	1	1	1	1	100	Monthly	1	1	1	1	1	1	2	1	1	87.5	1	1	1	100	91.88	1	50	2	0	2
11	2	82	1	1	20	20	1	1	2	1	2	1	1	1	1	2	2	2	70	1	1	1	1	1	1	1	1	100	Monthly	1	1	1	1	1	1	1	1	1	100	1	1	1	100	92.5	1	31	2	0	2
12	1	83	1	1	8	45	1	1	2	1	2	1	1	1	1	2	2	2	70	1	1	1	1	1	1	2	1	87.5	Monthly	1	1	1	1	1	1	1	1	1	100	1	1	1	100	89.38	2	10	2	0	2
12	1	84	1	1	6	22	1	2	2	2	2	1	1	1	2	2	1	2	40	1	1	2	1	1	1	1	1	87.5	Monthly	1	1	1	1	1	1	1	1	1	100	1	1	1	100	81.88	2	0	2	0	2
12	2	85	2	4	45	19	1	1	1	1	2	1	1	1	1	2	2	2	80	1	1	1	1	1	1	1	1	100	Monthly	1	1	1	1	1	1	1	1	1	100	1	1	2	66.7	86.68	2	3	2	0	2
12	2	86	1	1	20	120	1	2	2	2	2	1	1	1	2	2	1	2	40	1	1	1	1	1	1	2	1	87.5	Monthly	1	1	1	1	1	1	1	1	1	100	1	1	2	66.7	73.55	2	0	2	0	2
12	1	87	1	1	20	65	1	1	1	1	2	1	1	1	2	2	1	2	70	1	1	1	1	1	1	1	1	100	Monthly	1	1	1	1	1	1	1	1	1	100	1	1	1	100	92.5	1	40	2	0	2
12	1	88	1	1	22	90	1	1	2	1	2	1	1	1	1	2	2	2	70	1	1	1	1	1	1	2	1	87.5	Quaterly	1	1	1	1	1	1	1	1	1	100	1	1	1	100	89.38	2	10	2	0	2
12	2	89	1	4	37	9	1	1	1	1	2	1	1	1	2	2	2	2	70	1	1	1	1	1	1	1	1	100	Weekly	1	1	1	1	1	1	1	1	2	87.5	1	1	2	66.7	81.05	2	0	2	0	2
13	1	90	1	1	3	230	1	1	2	1	1	1	1	1	1	1	1	1	90	1	1	1	1	1	1	2	1	87.5	Monthly	1	1	1	1	1	1	1	1	1	100	1	1	1	100	94.38	1	10	2	0	2
13	2	91	1	4	14	7	1	2	2	2	2	1	2	2	2	2	2	2	20	1	2	1	1	1	1	2	1	75	Monthly	1	1	1	1	1	1	2	1	2	75	1	2	1	100	67.5	2	0	2	0	2
13	1	92	1	1	5	80	1	1	2	1	2	1	2	1	2	2	2	2	50	1	2	2	1	1	1	1	1	75	Monthly	1	1	1	1	1	1	1	1	2	87.5	1	1	1	100	78.13	2	0	2	0	2
13	2	93	1	1	6.4	25	1	1	2	1	1	1	1	1	1	2	2	2	80	1	2	2	1	1	1	1	1	75	Monthly	1	1	1	1	1	1	2	1	1	87.5	1	1	1	100	85.63	2	0	2	0	2
13	1	94	1	1	6.8	150	1	1	1	1	1	1	1	1	1	2	2	2	90	1	1	2	1	1	1	2	1	75	Weekly	1	1	1	1	1	1	1	1	1	100	1	1	1	100	91.25	1	43	2	0	2
13	2	95	1	4	4	20	1	2	2	2	2	1	2	2	2	2	2	2	20	1	1	1	1	1	1	2	1	87.5	Monthly	1	1	1	1	1	1	2	1	1	87.5	1	2	1	66.7	65.43	2	0	2	0	2
13	1	96	1	1	5	105	1	1	2	1	1	1	1	1	1	2	2	2	80	1	2	2	1	1	1	1	1	75	Monthly	1	1	1	1	1	1	1	1	1	100	1	1	1	100	88.75	2	0	2	0	2
13	1	97	1	1	10	155	1	1	2	1	1	1	1	1	1	2	2	2	80	1	1	2	1	1	1	2	1	75	Monthly	1	1	1	1	1	1	1	1	1	100	1	1	1	100	88.75	2	0	2	0	2
13	2	98	1	3	8.3	20	1	1	1	1	1	1	1	1	2	2	2	2	80	1	2	2	1	1	1	1	1	87.5	Monthly	1	1	1	1	1	1	2	1	1	87.5	1	1	1	100	88.75	2	0	2	0	2
13	2	99	1	1	6.1	25	1	1	2	1	1	1	1	1	1	2	2	2	80	1	2	2	1	1	1	1	1	75	Monthly	1	1	1	1	1	1	1	1	1	100	1	1	1	100	88.75	2	0	2	0	2
13	2	100	1	4	13	15	1	1	2	1	1	1	1	1	1	2	2	2	80	1	1	2	1	1	1	2	1	75	Monthly	1	1	1	1	1	1	1	1	1	100	1	1	1	100	88.75	2	10	2	0	2
[truncated: 12 more columns]

## Sheet: SCETION C
Haemoglobin	Diabetes	HIV blood test	Syphilis	Hepatitis B	Hepatitis C	Sickling test	Rhesus factor	G6PD	Malaria	Tuberculosis	Urine pregnancy test	Urine for routine examination	Chlamydia	Gonorrhoea	Urine albumin/total protein	Stool for routine examination	Hypertension
I do use this test	I do use this test	I do use this test	I do use this test	I do use this test	I do use this test	I do use this test	I do use this test	I would use this test	I do use this test	I would use this test	I do use this test	I do use this test	I would use this test	I would use this test	I do use this test	I do use this test	I do use this test
I do not use this test	I do not use this test	I do use this test	I do not use this test	I do not use this test	I do not use this test	I do not use this test	I do not use this test	I do not use this test	I do use this test	I do use this test	I do use this test	I do not use this test	I do not use this test	I do not use this test	I do not use this test	I do not use this test	I do use this test

## Sheet: D
Haemoglobin2	Diabetes3	HIV blood test4	Syphilis5	Hepatitis B	Hepatitis C6	Sickling test7	Rhesus test	G6PD test	Malaria8	Tuberculosis9	Urine pregnancy test10	Urine for routine examination11	Chlamydia	Gonorrhoea	Urine albumin/total protein12	Stool for routine examination13	Hypertension14	Haemoglobin15	Diabetes16	HIV blood test	Syphilis17	Hepatitis B 18	Hepatitis C19	Sickling test20	Rhesus test21	G6pD	Malaria	TB	Urine Preg Test	Urine RE	Chlamydia2	Gonorrhoea2	Urine Albumine	Stool RE	Hypertension
More than once per day	More than once per day	More than once per day	More than once per day	More than once per day	More than once per day	More than once per day	More than once per day	More than once per day	More than once per day	daily	More than once per day	More than once per day	daily	daily	More than once per day	More than once per day	More than once per day
monthly	monthly	weekly	weekly	monthly	monthly	monthly	monthly	monthly	weekly	monthly	daily	weekly	monthly	monthly	weekly	monthly	daily	No	No	Yes	No	No	No	No	No	No	Yes	No	Yes	No	No	No	No	No	Yes

## Sheet: Referral
Haemoglobin32	Diabetes33	HIV blood test34	Syphilis35	Hepatitis B 36	Hepatitis C37	Sickling test38	Rhesus test39	G6PD test40	Malaria41	Tuberculosis42	Urine pregnancy test43	Urine for routine examination44	Chlamydia45	Gonorrhoea46	Urine albumin/total protein47	Stool for routine examination48	Hypertension49

## Sheet: Location Ref
Haemoglobin32	Diabetes33	HIV blood test34	Syphilis35	Hepatitis B 36	Hepatitis C37	Sickling test38	Rhesus test39	G6PD test40	Malaria41	Tuberculosis42	Urine pregnancy test43	Urine for routine examination44	Chlamydia45	Gonorrhoea46	Urine albumin/total protein47	Stool for routine examination48	Hypertension49

## Sheet: Distance Ref
Haemoglobin32	Diabetes33	HIV blood test34	Syphilis35	Hepatitis B 36	Hepatitis C37	Sickling test38	Rhesus test39	G6PD test40	Malaria41	Tuberculosis42	Urine pregnancy test43	Urine for routine examination44	Chlamydia45	Gonorrhoea46	Urine albumin/total protein47	Stool for routine examination48	Hypertension49

## Sheet: Travel Time Ref
Haemoglobin32	Diabetes33	HIV blood test34	Syphilis35	Hepatitis B 36	Hepatitis C37	Sickling test38	Rhesus test39	G6PD test40	Malaria41	Tuberculosis42	Urine pregnancy test43	Urine for routine examination44	Chlamydia45	Gonorrhoea46	Urine albumin/total protein47	Stool for routine examination48	Hypertension49

## Sheet: Avail EOL
Haemoglobin32	Diabetes33	HIV blood test34	Syphilis35	Hepatitis B 36	Hepatitis C37	Sickling test38	Rhesus test39	G6PD test40	Malaria41	Tuberculosis42	Urine pregnancy test43	Urine for routine examination44	Chlamydia45	Gonorrhoea46	Urine albumin/total protein47	Stool for routine examination48	Hypertension49	Com Transport	Cost Transport	Duration of Rc TRs	Delivery Con

## Sheet: Coordinates
Name of Fac	Lact	Long	Ref Flac	Ref Flong	Ref. Lat Haemoglobin	Ref. Lat Diabetes	Ref. Lat HIV blood test	Ref. Lat Syphilis	Ref. Lat Hepatitis B	Ref. Lat Hepatitis C	Ref. Lat Sickling test	Ref. Lat Rhesus factor	Ref. Lat G6PD	Ref. Lat Malaria	Ref. Lat Tuberculosis	Ref. Lat Urine pregnancy test	Ref. Lat Urine for routine examination	Ref. Lat Chlamydia	Ref. Lat Gonorrhoea	Ref. Lat Urine albumin/total protein	Ref. Lat Stool for routine examination	Ref. Lat Hypertension	Ref. Long Haemoglobin2	Ref. Long Diabetes3	Ref. Long HIV blood test4	Ref. Long Syphilis5	Ref. Long Hepatitis B	Ref. Long Hepatitis C6	Ref. Long Sickling test7	Ref. Long Rhesus test	Ref. Long G6PD test	Ref. Long Malaria8	Ref. Long Tuberculosis9	Ref. Long Urine pregnancy test10	Ref. Long Urine for routine examination11	Ref. Long Chlamydia	Ref. Long Gonorrhoea	Ref. Long Urine albumin/total protein12	Ref. Long Stool for routine examination13	Ref. Long Hypertension14

## Sheet: Delivery Data
Total Deliveries				Total Deaths				Total Stillbirth				Fresh				Macerated				Miscarriage/Abortions				Total Neonatal Deaths			Accessibility to POC testing
																											2
2015	2016	2017		2015	2016	2017		2015	2016	2017		2015	2016	2017		2015	2016	2017		2015	2016	2017		2015	2016	2017	2
302	287	230		0	0	0		1	2	2		0	0	1		1	2	1		0	0	0		0	0	0	2
290	273	283		0	0	0		6	1	1		3	0	1		3	1	0		0	1	1		0	0	0	2
0	0	6		0	0	0		0	0	0		0	0	0		0	0	0		0	0	0		0	0	0	1
71	69	87		0	0	0		0	2	0		0	1	0		0	1	0		0	0	0		0	0	0	1
15	22	49		0	0	0		0	0	0		0	0	0		0	0	0		0	0	0		0	0	0	1
458	486	507		0	0	0		7	1	7		1	1	1		6	0	6		3	28	3		0	0	0	2
146	199	133		0	0	0		0	0	12		0	0	6		0	0	6		10	7	17					2
54	23	11		0	0	0		2	0	0		1	0	0		1	0	0		0	0	0		0	0	0	2
464	513	483		0	0	0		2	3	5		1	3	1		1	0	4		0		0		0	0	0	1
261	287	267		0	0	0		2	2	3		1	1	0		1	1	3		0	0	0		0	0	0	3
236	170	77		0	0	0		0	0	2		0	0	1		0	0	1		0	0	0		0	0	0	3
27	44	61		0	0	0		0	0	1		0	0	0		0	0	1		0	0	0		0	0	0	3
																											3
136	152	75		0	0	0		2	1	0		1	0	0		1	1	0		0	0	0		0	0	0	3
332	339	326		0	0	0		1	3	5		1	1	0		0	2	5		0	0	0		0	0	0	1
																											3
68	80	77		0	0	0		0	0	0		0	0	0		0	0	0		0	0	0		0	0	0	3
188	210	212		0	0	0		0	0	0		0	0	0		0	0	0		0	0	0		0	0	0	1
20	22	19		0	1	0		0	0	0		0	0	0		0	0	0		0	0	0		0	0	0	2
108	137	109		0	1	0		1	1	0		0	1	0		1	0	0		0	0	0		0	0	0	2
32	44	48		0	0	0		0	0	0		0	0	0		0	0	0		0	0	0		0	0	0	3
73	66	91		0	0	0		1	0	3		0	0	0		1	0	3		0	0	0		0	0	0	2
82	80	105		0	0	0		0	0	1		0	0	0		0	0	1		0	0	0		0	0	0	3
196	207	296		0	0	0		0	2	1		0	1	0		0	1	1		0	0	0		0	0	0	3
60	64	40		0	0	0		0	0	0		0	0	0		0	0	0		0	0	0		0	0	0	1
40	55	58		0	0	0		0	0	0		0	0	0		0	0	0		0	0	0		0	0	0	1
183	141	153		0	0	0		0	0	0		2	2	0		0	0	0		0	0	0		0	0	0	3
0	0	5		0	0	0		0	0	0		0	0	0		0	0	0		0	0	0		0	0	0	3
61	75	109		0	0	0		0	0	1		0	0	1		0	0	0		0	0	0		0	0	0	3
33	42	30		0	0	0		0	0	1		0	0	1		0	0	0		0	0	0		0	0	0	3
141	136	158		0	0	0		1	0	1		0	0	0		1	0	1		0	0	0		0	0	0	3
98	117	100		0	0	0		0	0	0		0	0	0		0	0	0		0	0	0		0	0	0	3
24	15	11		0	0	0		1	0	0		1	0	0		0	0	0		0	0	0		0	0	0	3
1428	1380	1308		1	1	0		15	9	11		9	5	8		6	4	3		13	2	6		0	2	4	2
484	453	521		0	0	0		8	0	0		4	0	0		4	0	0		0	0	0		0	0	0	1
95	41	50		0	0	0		1	1	0		0	0	0		0	0	0		0	0	0		0	0	0	2
19	7	51		0	0	0		0	0	1		0	0	1		0	0	0		0	0	0		0	0	0	3
257	347	326		0	0	0		1	2	1		1	1	1		0	1	0		0	0	0		0	0	1	3
1	2	8		0	0	0		0	0	0		0	0	0		0	0	0		0	0	0		0	0	0	3
23	15	13		0	0	0		0	0	0		0	0	0		0	0	0		0	0	0		0	0	0	3
147	174	160		0	0	0		0	0	0		0	0	0		0	0	0		0	0	0		0	0	0	3
214	246	299		0	0	0		1	7	0		0	0	0		1	7	0		0	0	0		0	0	0	3
284	263	220		0	0	0		2	0	2		2	0	1		0	0	1		0	0	0		0	0	0	3
213	211	278		0	0	0		3	1	0		0	0	0		0	0	0		0	0	0		0	0	0	2
																											3
																											3
896	948	1035		0	0	0		4	8	9		3	8	6		1	0	3		0	13	2		1	0	1	3
0	17	45		0	0	0		0	0	0		0	0	0		0	0	0		0	0	0		0	0	0	3
0	5	15		0	0	0		0	0	0		0	0	0		0	0	0		0	0	0		0	0	0	3
391	291	311		0	0	0		5	1	2		3	0	0		2	1	2		0	0	0		1	0	0	1
																											3
31	46	92		0	0	0		0	1	0		0	1	0		0	0	0		0	0	0		0	0	0	3
70	77	75		0	0	0		0	0	1		0	0	0		0	0	1		0	0	0		0	0	0	3
0	21	26		0	0	0		0	0	0		0	0	0		0	0	0		0	0	0		0	0	0	3
297	278	242		0	0	1		2	6	0		0	1	0		2	5	0		0	0	0		1	0	0	3
138	150	180		0	0	0		2	0	1		2	0	0		0	0	1		0	0	1		0	0	0	3
73	103	155		0	0	0		0	1	0		0	0	0		0	1	0		0	0	0		0	0	0	3
198	318	311		0	0	0		1	5	1		1	0	1		0	5	0		0	0	0		0	0	0	2
342	381	377		0	0	0		7	9	6		4	6	5		3	3	1		0	0	0		0	0	0	3
122	64	91		0	0	0		1	1	0		1	1	0		0	0	0		0	0	0		0	0	0	3
135	122	118		0	0	0		0	0	4		0	0	1		0	0	3		0	0	0		0	0	0	3
45	54	57		0	0	0		1	1	0		0	0	0		1	1	0		0	0	0		0	0	0	3
153	196	165		0	0	0		0	0	1		0	0	1		0	0	0		0	0	0		0	0	0	2
40	40	26		0	0	0		1	0	0		1	0	0		0	0	0		0	0	0		1	0	0	3
																											3
153	196	165		0	0	0		0	0	1		0	0	1		0	0	0		0	0	0		0	0	0	3
167	161	149		0	0	0		2	2	2		2	2	0		0	0	2		0	0	0		0	0	1	2
174	152	190		0	0	0		0	0	0		0	0	0		0	0	0		0	0	0		0	0	0	3
																											3
87	100	110		0	0	0		0	2	0		0	1	0		0	1	0		0	0	0		0	0	0	3
0	0	18		0	0	0		0	0	0		0	0	0		0	0	0		0	0	0		0	0	0	3
229	201	198		0	1	0		0	0	0		0	0	0		0	0	0		0	0	0		0	0	0	3
155	132	112		0	0	0		0	1	0		0	1	0		0	0	0		0	0	0		0	0	0	1
267	270	237		0	0	0		0	1	0		0	0	0		0	1	0		0	0	0		0	0	0	2
0	1	10		0	0	0		0	0	0		0	0	0		0	0	0		0	0	0		0	0	0	3
8	59	24		0	0	0		0	0	0		0	0	0		0	0	0		0	0	0		0	0	0	3
																											3
																											3
																											3
																											3
																											2
																											2
																											3
																											3
																											3
																											3
																											3
																											1
																											3
																											1
																											2
																											2
																											1
																											1
																											2
																											2
																											2
																											3
